# Supplementary material for: Fractional Young double-slit numerical experiment with Gaussian wavepackets
Source: Sci Rep. 2020 Nov 10;10:19458. doi: 10.1038/s41598-020-76512-5 (PMC7656464; doi:10.1038/s41598-020-76512-5)
Supplement: Supplementary file 1 — Supplementary video legends. [file 41598_2020_76512_MOESM1_ESM.txt]

1-1-1.mp4  : video of the panel A of the figure (1-1).
1-1-2.mp4  : video of the panel B of the figure (1-1).
1-1-3.mp4  : video of the panel C of the figure (1-1).
1-1-4.mp4  : video of the panel D of the figure (1-1).
1-1-5.mp4  : video of the panel E of the figure (1-1).
1-1-6.mp4  : video of the panel F of the figure (1-1).
1-1-7.mp4  : video of the panel G of the figure (1-1).
1-1-8.mp4  : video of the panel H of the figure (1-1).
1-1-9.mp4  : video of the panel I of the figure (1-1).
1-1-10.mp4 : video of the panel J of the figure (1-1).
1-1-11.mp4 : video of the panel K of the figure (1-1).
1-1-12.mp4 : video of the panel L of the figure (1-1).

-----------------

1-2-1.mp4  : video of the panel A of the figure (1-2).
1-2-2.mp4  : video of the panel B of the figure (1-2).
1-2-3.mp4  : video of the panel C of the figure (1-2).
1-2-4.mp4  : video of the panel D of the figure (1-2).
1-2-5.mp4  : video of the panel E of the figure (1-2).
1-2-6.mp4  : video of the panel F of the figure (1-2).
1-2-7.mp4  : video of the panel G of the figure (1-2).
1-2-8.mp4  : video of the panel H of the figure (1-2).
1-2-9.mp4  : video of the panel I of the figure (1-2).
1-2-10.mp4 : video of the panel J of the figure (1-2).
1-2-11.mp4 : video of the panel K of the figure (1-2).
1-2-12.mp4 : video of the panel L of the figure (1-2).

-----------------

2-1-1.mp4  : video of the panel A of the figure (2-1).
2-1-2.mp4  : video of the panel B of the figure (2-1).
2-1-3.mp4  : video of the panel C of the figure (2-1).
2-1-4.mp4  : video of the panel D of the figure (2-1).
2-1-5.mp4  : video of the panel E of the figure (2-1).
2-1-6.mp4  : video of the panel F of the figure (2-1).
2-1-7.mp4  : video of the panel G of the figure (2-1).
2-1-8.mp4  : video of the panel H of the figure (2-1).
2-1-9.mp4  : video of the panel I of the figure (2-1).
2-1-10.mp4 : video of the panel J of the figure (2-1).
2-1-11.mp4 : video of the panel K of the figure (2-1).
2-1-12.mp4 : video of the panel L of the figure (2-1).

-----------------

2-2-1.mp4  : video of the panel A of the figure (2-2).
2-2-2.mp4  : video of the panel B of the figure (2-2).
2-2-3.mp4  : video of the panel C of the figure (2-2).
2-2-4.mp4  : video of the panel D of the figure (2-2).
2-2-5.mp4  : video of the panel E of the figure (2-2).
2-2-6.mp4  : video of the panel F of the figure (2-2).
2-2-7.mp4  : video of the panel G of the figure (2-2).
2-2-8.mp4  : video of the panel H of the figure (2-2).
2-2-9.mp4  : video of the panel I of the figure (2-2).
2-2-10.mp4 : video of the panel J of the figure (2-2).
2-2-11.mp4 : video of the panel K of the figure (2-2).
2-2-12.mp4 : video of the panel L of the figure (2-2).

-----------------

3-1.mp4  : video of the panel A of the figure (3).
3-2.mp4  : video of the panel B of the figure (3).
3-3.mp4  : video of the panel C of the figure (3).
3-4.mp4  : video of the panel D of the figure (3).
3-5.mp4  : video of the panel E of the figure (3).
3-6.mp4  : video of the panel F of the figure (3).
3-7.mp4  : video of the panel G of the figure (3).
3-8.mp4  : video of the panel H of the figure (3).
3-9.mp4  : video of the panel I of the figure (3).
3-10.mp4 : video of the panel J of the figure (3).
3-11.mp4 : video of the panel K of the figure (3).
3-12.mp4 : video of the panel L of the figure (3).

-----------------

4-1.mp4  : video of the panel A of the figure (4).
4-2.mp4  : video of the panel B of the figure (4).
4-3.mp4  : video of the panel C of the figure (4).
4-4.mp4  : video of the panel D of the figure (4).
4-5.mp4  : video of the panel E of the figure (4).
4-6.mp4  : video of the panel F of the figure (4).
4-7.mp4  : video of the panel G of the figure (4).
4-8.mp4  : video of the panel H of the figure (4).
4-9.mp4  : video of the panel I of the figure (4).

-----------------

5-1.mp4  : video of the panel A of the figure (5).
5-2.mp4  : video of the panel B of the figure (5).
5-3.mp4  : video of the panel C of the figure (5).
5-4.mp4  : video of the panel D of the figure (5).
5-5.mp4  : video of the panel E of the figure (5).
5-6.mp4  : video of the panel F of the figure (5).
5-7.mp4  : video of the panel G of the figure (5).
5-8.mp4  : video of the panel H of the figure (5).
5-9.mp4  : video of the panel I of the figure (5).
5-10.mp4 : video of the panel J of the figure (5).
5-11.mp4 : video of the panel K of the figure (5).
5-12.mp4 : video of the panel L of the figure (5).

-----------------

6-1-1.mp4  : video of the panel A of the figure (6-1).
6-1-2.mp4  : video of the panel B of the figure (6-1).
6-1-3.mp4  : video of the panel C of the figure (6-1).
6-1-4.mp4  : video of the panel D of the figure (6-1).
6-1-5.mp4  : video of the panel E of the figure (6-1).
6-1-6.mp4  : video of the panel F of the figure (6-1).
6-1-7.mp4  : video of the panel G of the figure (6-1).
6-1-8.mp4  : video of the panel H of the figure (6-1).
6-1-9.mp4  : video of the panel I of the figure (6-1).


-----------------

6-2-1.mp4  : video of the panel A of the figure (6-2).
6-2-2.mp4  : video of the panel B of the figure (6-2).
6-2-3.mp4  : video of the panel C of the figure (6-2).
6-2-4.mp4  : video of the panel D of the figure (6-2).
6-2-5.mp4  : video of the panel E of the figure (6-2).
6-2-6.mp4  : video of the panel F of the figure (6-2).
6-2-7.mp4  : video of the panel G of the figure (6-2).
6-2-8.mp4  : video of the panel H of the figure (6-2).
6-2-9.mp4  : video of the panel I of the figure (6-2).
